# Supplementary material for: Evaluating a Multi-Camera Markerless System for Capturing Basketball-Specific Movements: An Exploration Using 25 Hz Video Streams
Source: Sensors (Basel). 2026 Mar 7;26(5):1689. doi: 10.3390/s26051689 (PMC12986566; doi:10.3390/s26051689)
Supplement: Supplementary file 1 [file sensors-26-01689-s001.zip]

Archive with 1 entries (1 files):
- sensors-4153859-supplementary.pdf
